# Supplementary material for: Ligand regulation and function of preformed EGFR dimers
Source: Proc Natl Acad Sci U S A. 2026 Jul 20;123(30):e2602436123. doi: 10.1073/pnas.2602436123 (PMC13416820; doi:10.1073/pnas.2602436123)
Supplement: Supplementary file 2 — Dataset S01 (XLSX) [file pnas.2602436123.sd01.xlsx]

## Sheet: Dataset S1 (Fig. 4B)
Linearized SE-AUC data for three independent samples of sLET‑23Dloop with and without LIN-3 (see SI Appendix Supplemental Methods for details)
	sLET‑23Dloop							sLET‑23Dloop plus LIN-3
	(r2-r02)/2	ln(Absorbance)	(r2-r02)/2	ln(Absorbance)	(r2-r02)/2	ln(Absorbance)		(r2-r02)/2	ln(Absorbance)	(r2-r02)/2	ln(Absorbance)	(r2-r02)/2	ln(Absorbance)
	0	0	0	0	0	0		0	0	0	0	0	0
	0.0178	0.0247	0.0059015	-0.0304931	0.0177	0.0198		0.0119	0.0125	0.011882	-0.00126662	0.0059645	0.0166393
	0.0297	0.0215	0.011804	0.0130538	0.0414	0.0451		0.0239	0.0928	0.0178245	0.0104933	0.0178965	0.0444842
	0.0416	0.0144	0.0177075	0.000469153	0.071	0.0469		0.0358	0.1297	0.023768	-0.000844238	0.023864	0.0239466
	0.0535	0.0551	0.0295175	0.00980629	0.1006	0.0829		0.0418	0.0823	0.0416045	0.0489911	0.035802	0.0533605
	0.0654	0.0641	0.0413315	0.0176749	0.1303	0.1197		0.0538	0.0952	0.047552	0.0549995	0.047744	0.0715747
	0.0773	0.0764	0.0531495	0.0418163	0.1362	0.1156		0.0658	0.1009	0.0535005	0.0513988	0.05969	0.0698377
	0.0892	0.1032	0.05906	0.0463067	0.1659	0.1413		0.0717	0.074	0.0654005	0.0848994	0.07164	0.114048
	0.1071	0.0855	0.0649715	0.0516686	0.1718	0.1562		0.0777	0.1662	0.083258	0.0899256	0.083594	0.118694
	0.119	0.061	0.070884	0.0377577	0.1896	0.1725		0.0837	0.044	0.095168	0.0991387	0.101532	0.114048
	0.1309	0.1345	0.0767975	0.0605418	0.2134	0.1907		0.0957	0.1959	0.107082	0.117314	0.107514	0.140637
	0.1369	0.1159	0.082712	0.0467546	0.2313	0.1945		0.1017	0.1742	0.11304	0.124046	0.113496	0.141608
	0.1488	0.1209	0.100462	0.100374	0.261	0.2427		0.1077	0.1407	0.119	0.13332	0.13145	0.172517
	0.1727	0.1304	0.10638	0.0935596	0.2908	0.2718		0.1196	0.2668	0.136884	0.131842	0.143424	0.173458
	0.1906	0.2144	0.112299	0.112608	0.3146	0.2797		0.1316	0.264	0.142848	0.123673	0.155402	0.208268
	0.1966	0.1956	0.124141	0.111769	0.3206	0.2886		0.1496	0.2937	0.148812	0.140312	0.161392	0.193322
	0.2025	0.1994	0.135988	0.095694	0.3385	0.3184		0.1616	0.2664	0.160744	0.168157	0.167384	0.215208
	0.2085	0.2101	0.147838	0.110509	0.3683	0.3422		0.1796	0.2716	0.166712	0.147619	0.173376	0.208571
	0.2145	0.2453	0.153764	0.133766	0.3803	0.3568		0.1916	0.2604	0.17865	0.177033	0.185364	0.222994
	0.2264	0.1954	0.16562	0.13868	0.3982	0.3589		0.2036	0.3349	0.190592	0.195248	0.19136	0.251522
	0.2324	0.2504	0.17748	0.147627	0.4221	0.3854		0.2156	0.392	0.202538	0.19351	0.197356	0.234562
	0.2384	0.2284	0.183412	0.171233	0.452	0.4076		0.2216	0.4239	0.214488	0.23772	0.215352	0.257304
	0.2563	0.297	0.201212	0.198151	0.476	0.4381		0.2277	0.4209	0.226442	0.242367	0.221352	0.283479
	0.2683	0.2644	0.219021	0.185367	0.488	0.4416		0.2397	0.4098	0.24438	0.23772	0.23936	0.276433
	0.2803	0.2632	0.2309	0.206965	0.494	0.4465		0.2457	0.4039	0.250362	0.26431	0.257376	0.3109
	0.2982	0.2725	0.242781	0.222111	0.524	0.4808		0.2577	0.4105	0.256344	0.265281	0.269392	0.326892
	0.3162	0.3128	0.254668	0.237031	0.542	0.5131		0.2637	0.4526	0.274298	0.29619	0.281412	0.349753
	0.3222	0.3097	0.266557	0.228479	0.578	0.5256		0.2878	0.4717	0.286272	0.297131	0.287424	0.360211
	0.3282	0.315	0.272504	0.252096	0.608	0.5607		0.2998	0.534	0.29825	0.331941	0.293436	0.35578
	0.3402	0.339	0.2844	0.260811	0.6261	0.5703		0.3119	0.5063	0.30424	0.316995	0.31148	0.383856
	0.3462	0.3231	0.2963	0.26586	0.6561	0.6069		0.33	0.5468	0.310232	0.33888	0.323514	0.396225
	0.3522	0.3432	0.314157	0.29213	0.6863	0.6252		0.342	0.62	0.316224	0.332244	0.341572	0.433408
	0.3642	0.3133	0.326068	0.291078	0.7104	0.6568		0.3541	0.5845	0.328212	0.346667	0.353616	0.434375
	0.3822	0.3476	0.332024	0.304665	0.7405	0.6862		0.3601	0.5891	0.334208	0.375194	0.35964	0.462706
	0.3882	0.3676	0.337982	0.298069	0.7707	0.7141		0.3662	0.6044	0.340204	0.358235	0.365664	0.458
	0.3942	0.3751	0.34394	0.31465	0.8009	0.7408		0.3722	0.5938	0.3582	0.380976	0.377716	0.472052
	0.4062	0.3633	0.35586	0.305703	0.8251	0.7684		0.3843	0.6348	0.3642	0.407151	0.389772	0.500933
	0.4182	0.3592	0.367784	0.345681	0.8312	0.7755		0.4024	0.6564	0.382208	0.400106	0.395802	0.51618
	0.4243	0.3642	0.379712	0.345349	0.8675	0.8052		0.4144	0.6797	0.400224	0.434573	0.407864	0.521949
	0.4363	0.3868	0.391644	0.327584	0.8977	0.8321		0.4205	0.6683	0.41224	0.450565	0.41993	0.544697
	0.4423	0.398	0.409549	0.367364	0.922	0.858		0.4326	0.7131	0.42426	0.473426	0.425964	0.563974
	0.4483	0.4246	0.41552	0.378031	0.9523	0.8764		0.4386	0.7233	0.430272	0.483884	0.438036	0.564398
	0.4664	0.424	0.427464	0.393981	0.9766	0.9154		0.4507	0.7286	0.436284	0.479453	0.450112	0.571371
	0.4724	0.4457	0.433438	0.393664	0.9827	0.9156		0.4628	0.7855	0.454328	0.507529	0.462192	0.592003
	0.4784	0.4419	0.445387	0.406247	1.007	0.9304		0.4689	0.7952	0.466362	0.519898	0.468234	0.6106
	0.4904	0.4572	0.46332	0.405622	1.0131	0.9375		0.481	0.7735	0.48442	0.557081	0.474276	0.612016
	0.5025	0.4789	0.47528	0.417747	1.0496	0.9663		0.4931	0.8153	0.496464	0.558047	0.49241	0.645028
	0.5206	0.5079	0.487244	0.429727	1.08	1.0134		0.4991	0.8097	0.502488	0.586379	0.504504	0.648933
	0.5326	0.4991	0.505197	0.452369	1.1105	1.0282		0.5112	0.866	0.508512	0.581673	0.522652	0.661904
	0.5386	0.5114	0.517172	0.443675	1.1471	1.0791		0.5173	0.8556	0.520564	0.595725	0.528704	0.698539
	0.5447	0.5288	0.52915	0.470121				0.5233	0.8656	0.53262	0.624606	0.534756	0.710153
	0.5628	0.5389	0.53514	0.486698				0.5355	0.898	0.53865	0.639853	0.55292	0.727776
	0.5748	0.5345	0.541131	0.499879				0.5537	0.9166	0.550712	0.645622	0.558976	0.744385
	0.5809	0.5624	0.547124	0.493883				0.5658	0.9002	0.562778	0.66837	0.577152	0.770605
	0.5869	0.5684	0.559112	0.489003				0.5779	0.9685	0.568812	0.687647	0.583212	0.757581
	0.605	0.5749	0.571104	0.495886				0.5961	0.9784	0.580884	0.688071	0.589274	0.787372
	0.6111	0.5675	0.589099	0.543055				0.6083	0.9969	0.59296	0.695044	0.6014	0.804863
	0.6232	0.5967	0.5951	0.569688				0.6143	1.0084	0.60504	0.715676	0.619596	0.825326
	0.6292	0.5884	0.613107	0.571279				0.6204	1.0173	0.611082	0.734273	0.631732	0.846499
	0.6474	0.5777	0.619112	0.572074				0.6386	1.0401	0.617124	0.735689	0.643872	0.861419
	0.6534	0.5913	0.631124	0.589662				0.6508	1.0881	0.635258	0.768701	0.649944	0.862994
	0.6716	0.6289	0.64314	0.612048				0.6691	1.0784	0.647352	0.772605	0.67424	0.901718
	0.6837	0.6255	0.65516	0.59847				0.6751	1.1436	0.6655	0.785576	0.686394	0.915843
	0.6897	0.6355	0.673198	0.615097				0.6812	1.1155	0.671552	0.822212	0.698552	0.951891
	0.6958	0.644	0.679212	0.624942				0.6934	1.1626	0.677604	0.833826	0.716796	0.984737
	0.7018	0.6574	0.697261	0.63891				0.7056	1.1974	0.695768	0.851448	0.728964	0.998705
	0.7079	0.6631	0.71532	0.652442				0.7238	1.2045	0.701824	0.868057	0.73505	1.00117
	0.7261	0.6754	0.721342	0.654883				0.736	1.205	0.72	0.894278	0.747224	1.02165
	0.7442	0.6905	0.739412	0.685611				0.7482	1.2622	0.72606	0.881254	0.759402	1.03406
	0.7503	0.7204	0.745437	0.688679				0.7604	1.2881	0.732122	0.911045	0.771584	1.05583
	0.7685	0.7106	0.751464	0.689857				0.7787	1.3069	0.744248	0.928536	0.789864	1.09712
	0.7867	0.7549	0.76955	0.704347				0.7909	1.3275	0.762444	0.948999	0.79596	1.11721
	0.7989	0.752	0.781612	0.720001				0.8092	1.3648	0.77458	0.970171	0.820352	1.11342
	0.811	0.786	0.793677	0.727963				0.8214	1.4112	0.78672	0.985092	0.826452	1.10998
	0.8171	0.7907	0.799712	0.745039				0.8275	1.4022	0.792792	0.986667
	0.8292	0.8067	0.805747	0.743701				0.8459	1.464	0.817088	1.02539
	0.8414	0.8136	0.82386	0.760073				0.8765	1.5714	0.829242	1.03952
	0.8596	0.8208	0.829899	0.768813				0.8826	1.5849	0.8414	1.07556
	0.8657	0.8288	0.841981	0.776829						0.859644	1.10841
	0.884	0.8825	0.848024	0.792034						0.871812	1.12238
	0.8962	0.8771	0.866157	0.791609						0.877898	1.12485
	0.9144	0.8779	0.878252	0.806803						0.890072	1.14532
	0.9266	0.8996	0.8843	0.824035						0.90225	1.15773
	0.9388	0.9208	0.8964	0.824447						0.914432	1.1795
	0.951	0.9384	0.908504	0.834479						0.932712	1.22079
	0.9693	0.9655	0.926668	0.859226						0.938808	1.24088
			0.932724	0.864182						0.9632	1.23709
			0.938781	0.871668
			0.94484	0.883764
			0.95696	0.882988
			0.963021	0.898011
			0.975147	0.906198
			0.987277	0.931843
			0.993344	0.930363
