# Supplementary material for: Ligand regulation and function of preformed EGFR dimers
Source: Proc Natl Acad Sci U S A. 2026 Jul 20;123(30):e2602436123. doi: 10.1073/pnas.2602436123 (PMC13416820; doi:10.1073/pnas.2602436123)
Supplement: Supplementary file 3 — Dataset S02 (XLSX) [file pnas.2602436123.sd02.xlsx]

## Sheet: Dataset S2 (Figs. 4C and S4B)
The number of animals that were severely egg-laying-defective (Egl) two days after being picked as late-stage L4 larvae is given (# Egl), along with the total number of animals scored (# Total) and the resulting percentage Egl.
N2 (Bristol) is the wild-type strain
"let-23(3A)" is let-23(sy2083) or let-23(sy2084), which cause identical molecular changes. sy2084 is indicated with an asterisk to distinguish them.
"let-23(4A)" is let-23(sy2082)
"let-23(Δloop)" is let-23(sy2089) or let-23(sy2090), which case identical molecular changes at the let-23 locus. sy2090 is indicated with an asterisk to distinguish them.
lin-3 genotype is indicated either as "lin-3(+)" (the wild-type allele) or as lin-3(n378) (a partial loss-of-function allele)
let-23 genotype	lin-3 genotype	# Egl	# Total	% Egl		Fisher's Exact Test
let-23(+)	lin-3(+)	0	40	0		let-23 genotype	lin-3 genotype	# Egl	# non-Egl	p-value versus let-23(+)
let-23(+)	lin-3(+)	0	40	0		let-23(+)	lin-3(n378)	231	6
let-23(+)	lin-3(+)	0	40	0		let-23(3A)	lin-3(n378)	345	13	0.64
let-23(+)	lin-3(+)	0	40	0		let-23(4A)	lin-3(n378)	237	2	0.17
let-23(+)	lin-3(+)	0	40	0		let-23(Δloop)	lin-3(n378)	266	85	0
let-23(+)	lin-3(+)	0	40	0
let-23(+)	lin-3(n378)	37	40	0.925
let-23(+)	lin-3(n378)	36	38	0.947368
let-23(+)	lin-3(n378)	41	41	1
let-23(+)	lin-3(n378)	40	40	1
let-23(+)	lin-3(n378)	38	38	1
let-23(+)	lin-3(n378)	39	40	0.975
let-23(3A)	lin-3(n378)	37	40	0.925
let-23(3A)	lin-3(n378)	38	41	0.926829
let-23(3A)	lin-3(n378)	38	39	0.974359
let-23(3A)	lin-3(n378)	39	39	1
let-23(3A)	lin-3(n378)	38	40	0.95
let-23(3A)	lin-3(n378)	37	39	0.948718
let-23(3A)*	lin-3(n378)	40	40	1
let-23(3A)*	lin-3(n378)	40	40	1
let-23(3A)*	lin-3(n378)	38	40	0.95
let-23(4A)	lin-3(n378)	41	41	1
let-23(4A)	lin-3(n378)	40	40	1
let-23(4A)	lin-3(n378)	41	41	1
let-23(4A)	lin-3(n378)	40	40	1
let-23(4A)	lin-3(n378)	35	37	0.945946
let-23(4A)	lin-3(n378)	40	40	1
let-23(Δloop)	lin-3(n378)	32	39	0.820513
let-23(Δloop)	lin-3(n378)	28	40	0.7
let-23(Δloop)	lin-3(n378)	32	40	0.8
let-23(Δloop)	lin-3(n378)	32	39	0.820513
let-23(Δloop)	lin-3(n378)	35	40	0.875
let-23(Δloop)	lin-3(n378)	31	40	0.775
let-23(Δloop)*	lin-3(n378)	26	39	0.666667
let-23(Δloop)*	lin-3(n378)	24	37	0.648649
let-23(Δloop)*	lin-3(n378)	26	37	0.702703
