# Supplementary material for: Ligand regulation and function of preformed EGFR dimers
Source: Proc Natl Acad Sci U S A. 2026 Jul 20;123(30):e2602436123. doi: 10.1073/pnas.2602436123 (PMC13416820; doi:10.1073/pnas.2602436123)
Supplement: Supplementary file 4 — Dataset S03 (XLSX) [file pnas.2602436123.sd03.xlsx]

## Sheet: Dataset S3 (Figs. 4D and S4C)
The number of animals that were severely egg-laying-defective (Egl) two days after being picked as late-stage L4 larvae is given (# Egl), along with the total number of animals scored (# Total) and the resulting percentage Egl.
N2 (Bristol) is the wild-type strain
"let-23(3A)" is let-23(sy2083)
"let-23(4A)" is let-23(sy2082)
"let-23(Δloop)" is let-23(sy2089)
lin-2 genotype is indicated either as "lin-2(+)" (the wild-type allele) or as lin-2(n105) (a partial loss-of-function allele)
let-23 genotype	lin-2 genotype	# Egl	# Total	% Egl		Fisher's Exact Test
let-23(+)	lin-2(+)	0	40	0		let-23 genotype	lin-2 genotype	# Egl	# non-Egl	p-value versus let-23(+)
let-23(+)	lin-2(+)	0	40	0		let-23(+)	lin-2(n105)	165	60
let-23(+)	lin-2(+)	0	40	0		let-23(3A)	lin-2(n105)	121	115	<0.00001
let-23(+)	lin-2(+)	0	41	0		let-23(4A)	lin-2(n105)	201	26	0.0004
let-23(+)	lin-2(+)	0	40	0		let-23(Δloop)	lin-2(n105)	21	215	0
let-23(+)	lin-2(+)	1	39	0.025641
let-23(+)	lin-2(n105)	26	35	0.742857
let-23(+)	lin-2(n105)	29	40	0.725
let-23(+)	lin-2(n105)	24	36	0.666667
let-23(+)	lin-2(n105)	27	36	0.75
let-23(+)	lin-2(n105)	32	40	0.8
let-23(+)	lin-2(n105)	27	38	0.710526
let-23(3A)	lin-2(n105)	19	40	0.475
let-23(3A)	lin-2(n105)	26	38	0.684211
let-23(3A)	lin-2(n105)	20	38	0.526316
let-23(3A)	lin-2(n105)	15	40	0.375
let-23(3A)	lin-2(n105)	22	40	0.55
let-23(3A)	lin-2(n105)	19	40	0.475
let-23(4A)	lin-2(n105)	33	37	0.891892
let-23(4A)	lin-2(n105)	34	37	0.918919
let-23(4A)	lin-2(n105)	34	40	0.85
let-23(4A)	lin-2(n105)	32	38	0.842105
let-23(4A)	lin-2(n105)	35	37	0.945946
let-23(4A)	lin-2(n105)	33	38	0.868421
let-23(Δloop)	lin-2(n105)	2	39	0.0512821
let-23(Δloop)	lin-2(n105)	4	39	0.102564
let-23(Δloop)	lin-2(n105)	6	38	0.157895
let-23(Δloop)	lin-2(n105)	3	40	0.075
let-23(Δloop)	lin-2(n105)	3	40	0.075
let-23(Δloop)	lin-2(n105)	3	40	0.075
