# Supplementary material for: Ligand regulation and function of preformed EGFR dimers
Source: Proc Natl Acad Sci U S A. 2026 Jul 20;123(30):e2602436123. doi: 10.1073/pnas.2602436123 (PMC13416820; doi:10.1073/pnas.2602436123)
Supplement: Supplementary file 5 — Dataset S04 (XLSX) [file pnas.2602436123.sd04.xlsx]

## Sheet: Dataset S4 (Figs. 4E and S4D)
Numbers are the percentage of animals that were adults (had completed vulval morphogenesis) at the indicated number of hours of growth on OP50 on NGM at 20 celsius. n=50 at each time point.
N2 (Bristol) is the wild-type strain, and its genotype is indicated here as "+"
"let-23(3A)" is let-23(sy2083)
"let-23(4A)" is let-23(sy2082)
"let-23(Δloop)" is let-23(sy2089)
lin-15AB(n765) is written as "n765" to save space
Time (hours)	+	let-23(3A)	let-23(4A)	let-23(Δloop)	n765	let-23(3A); n765	let-23(4A); n765	let-23(Δloop); n765
45	0	0	0	0	0	0	0	0
46	2	0	0	0	0	0	0	0
47	22	8	0	0	0	0	0	0
48	90	72	33	34	0	0	0	0
49	90	82	92	56	0	0	0	0
50	100	98	98	88	0	0	0	0
51	100	100	100	100	0	0	0	0
52	100	100	100	100	0	0	0	0
54	100	100	100	100	0	0	0	0
56	100	100	100	100	2	0	0	0
58	100	100	100	100	10	0	0	0
60	100	100	100	100	28	0	0	0
62	100	100	100	100	52	0	2	0
64	100	100	100	100	74	0	0	0
65.5	100	100	100	100	90	12	0	0
67	100	100	100	100	100	16	56	2
69	100	100	100	100	100	26	74	12
71	100	100	100	100	100	62	90	20
73	100	100	100	100	100	74	94	30
75	100	100	100	100	100	90	94	52
77	100	100	100	100	100	86	96	78
79	100	100	100	100	100	98	100	88
80.5	100	100	100	100	100	98	100	84
