# Supplementary material for: Ligand regulation and function of preformed EGFR dimers
Source: Proc Natl Acad Sci U S A. 2026 Jul 20;123(30):e2602436123. doi: 10.1073/pnas.2602436123 (PMC13416820; doi:10.1073/pnas.2602436123)
Supplement: Supplementary file 6 — Dataset S05 (XLSX) [file pnas.2602436123.sd05.xlsx]

## Sheet: Dataset S5 (Figs. 4F and S4E)
Numbers of animals with no extra pseudovulvae ("blips"), with one extra pseudovulva, or with two or more extra pseudovulvae are shown.
All animals are in the indicated synMuv double mutant background, with the let-23 genotype indicated.
Animals were grown from eggs or from developmentally arrested L1 larvae at the indicated temperature
"let-23(3A)" is let-23(sy2083)
"let-23(4A)" is let-23(sy2082)
"let-23(Δloop)" is let-23(sy2089)
let-23 genotype	synMuv mutant background	Temperature °C	# no extra blips	# 1 extra blip	# 2+ extra blips
let-23(+)	lin-36(n766); lin-15A(n2375)	20	36	7	7
let-23(+)	lin-36(n766); lin-15A(n2375)	20	40	8	2
let-23(3A)	lin-36(n766); lin-15A(n2375)	20	4	20	26
let-23(3A)	lin-36(n766); lin-15A(n2375)	20	2	19	29
let-23(4A)	lin-36(n766); lin-15A(n2375)	20	1	21	28
let-23(4A)	lin-36(n766); lin-15A(n2375)	20	1	24	25
let-23(Δloop)	lin-36(n766); lin-15A(n2375)	20	0	9	41
let-23(Δloop)	lin-36(n766); lin-15A(n2375)	20	0	15	35
let-23(+)	lin-36(n766); lin-15A(n2375)	17.5	50	0	0
let-23(+)	lin-36(n766); lin-15A(n2375)	17.5	49	1	0
let-23(3A)	lin-36(n766); lin-15A(n2375)	17.5	41	9	0
let-23(3A)	lin-36(n766); lin-15A(n2375)	17.5	45	14	1
let-23(4A)	lin-36(n766); lin-15A(n2375)	17.5	41	9	0
let-23(4A)	lin-36(n766); lin-15A(n2375)	17.5	34	13	3
let-23(Δloop)	lin-36(n766); lin-15A(n2375)	17.5	22	25	3
let-23(Δloop)	lin-36(n766); lin-15A(n2375)	17.5	17	26	7
let-23(+)	lin-36(n766); lin-15A(n2375)	15	50	0	0
let-23(+)	lin-36(n766); lin-15A(n2375)	15	50	0	0
let-23(3A)	lin-36(n766); lin-15A(n2375)	15	49	1	0
let-23(3A)	lin-36(n766); lin-15A(n2375)	15	50	0	0
let-23(4A)	lin-36(n766); lin-15A(n2375)	15	49	1	0
let-23(4A)	lin-36(n766); lin-15A(n2375)	15	50	0	0
let-23(Δloop)	lin-36(n766); lin-15A(n2375)	15	42	7	1
let-23(Δloop)	lin-36(n766); lin-15A(n2375)	15	39	9	2
let-23(+)	lin-53(n2978); lin-15A(n433)	20	38	10	2
let-23(+)	lin-53(n2978); lin-15A(n433)	20	39	9	2
let-23(3A)	lin-53(n2978); lin-15A(n433)	20	5	25	20
let-23(3A)	lin-53(n2978); lin-15A(n433)	20	1	17	32
let-23(4A)	lin-53(n2978); lin-15A(n433)	20	4	27	19
let-23(4A)	lin-53(n2978); lin-15A(n433)	20	2	28	20
let-23(Δloop)	lin-53(n2978); lin-15A(n433)	20	1	18	31
let-23(Δloop)	lin-53(n2978); lin-15A(n433)	20	0	7	43
let-23(+)	lin-53(n2978); lin-15A(n433)	17.5	50	0	0
let-23(+)	lin-53(n2978); lin-15A(n433)	17.5	50	0	0
let-23(3A)	lin-53(n2978); lin-15A(n433)	17.5	49	1	0
let-23(3A)	lin-53(n2978); lin-15A(n433)	17.5	50	0	0
let-23(4A)	lin-53(n2978); lin-15A(n433)	17.5	50	0	0
let-23(4A)	lin-53(n2978); lin-15A(n433)	17.5	47	3	0
let-23(Δloop)	lin-53(n2978); lin-15A(n433)	17.5	47	3	0
let-23(Δloop)	lin-53(n2978); lin-15A(n433)	17.5	42	7	1
let-23(+)	lin-53(n2978); lin-15A(n433)	15	50	0	0
let-23(+)	lin-53(n2978); lin-15A(n433)	15	50	0	0
let-23(3A)	lin-53(n2978); lin-15A(n433)	15	50	0	0
let-23(3A)	lin-53(n2978); lin-15A(n433)	15	50	0	0
let-23(4A)	lin-53(n2978); lin-15A(n433)	15	50	0	0
let-23(4A)	lin-53(n2978); lin-15A(n433)	15	50	0	0
let-23(Δloop)	lin-53(n2978); lin-15A(n433)	15	50	0	0
let-23(Δloop)	lin-53(n2978); lin-15A(n433)	15	50	0	0
let-23(+)	lin-15AB(n2993n433)	20	43	7	0
let-23(+)	lin-15AB(n2993n433)	20	36	14	0
let-23(3A)	lin-15AB(n2993n433)	20	5	29	16
let-23(3A)	lin-15AB(n2993n433)	20	13	29	8
let-23(4A)	lin-15AB(n2993n433)	20	10	20	20
let-23(4A)	lin-15AB(n2993n433)	20	0	25	25
let-23(Δloop)	lin-15AB(n2993n433)	20	13	25	12
let-23(Δloop)	lin-15AB(n2993n433)	20	8	32	10
let-23(+)	lin-15AB(n2993n433)	17.5	49	1	0
let-23(+)	lin-15AB(n2993n433)	17.5	50	0	0
let-23(3A)	lin-15AB(n2993n433)	17.5	42	7	1
let-23(3A)	lin-15AB(n2993n433)	17.5	46	4	0
let-23(4A)	lin-15AB(n2993n433)	17.5	46	3	1
let-23(4A)	lin-15AB(n2993n433)	17.5	22	25	3
let-23(Δloop)	lin-15AB(n2993n433)	17.5	46	4	0
let-23(Δloop)	lin-15AB(n2993n433)	17.5	40	6	4
let-23(+)	lin-15AB(n2993n433)	15	50	0	0
let-23(+)	lin-15AB(n2993n433)	15	50	0	0
let-23(3A)	lin-15AB(n2993n433)	15	50	0	0
let-23(3A)	lin-15AB(n2993n433)	15	50	0	0
let-23(4A)	lin-15AB(n2993n433)	15	50	0	0
let-23(4A)	lin-15AB(n2993n433)	15	50	0	0
let-23(Δloop)	lin-15AB(n2993n433)	15	50	0	0
let-23(Δloop)	lin-15AB(n2993n433)	15	50	0	0
